# Supplementary material for: Investigation of Freezing and Freeze-Drying for Preserving and Re-Using a Whole Microbial Cheese Community
Source: Foods. 2024 Jun 8;13(12):1809. doi: 10.3390/foods13121809 (PMC11202935; doi:10.3390/foods13121809)
Supplement: Supplementary file 1 [file foods-13-01809-s001.zip]

Archive with 1 entries (1 files):
- foods-3018406-supplementary.pdf
